# Supplementary material for: High-efficiency purification of divergent AAV serotypes using AAVX affinity chromatography
Source: Mol Ther Methods Clin Dev. 2022 Dec 16;28:146–59. doi: 10.1016/j.omtm.2022.12.009 (PMC9823220; doi:10.1016/j.omtm.2022.12.009)
Supplement: Document S2. Supplemental files [file mmc2.zip]

Archive with 3 entries (3 files):
- AAVX_HPLC_S1.zip
- Column testing.zip
- System CIP.zip
